# Supplementary material for: The Effects of DNA Extraction Kits and Primers on Prokaryotic and Eukaryotic Microbial Community in Freshwater Sediments
Source: Microorganisms. 2022 Jun 14;10(6):1213. doi: 10.3390/microorganisms10061213 (PMC9230960; doi:10.3390/microorganisms10061213)
Supplement: Supplementary file 1 [file microorganisms-10-01213-s001.zip]

Archive with 2 entries (2 files):
- Supplementary Information.pdf
- Table S2.xlsx
