# Supplementary material for: The Effects of DNA Extraction Kits and Primers on Prokaryotic and Eukaryotic Microbial Community in Freshwater Sediments
Source: Microorganisms. 2022 Jun 14;10(6):1213. doi: 10.3390/microorganisms10061213 (PMC9230960; doi:10.3390/microorganisms10061213)
Supplement: Supplementary file 1 [file microorganisms-10-01213-s001.zip › Table S2.xlsx]

## Sheet: Sheet1
Numbers in bold indicate taxa are differentially abundant between kits.
	GROUP1		GROUP2		GROUP3
Genus	FS	MG	PS	MG	FS	PS
g__Anaeromyxobacter	156.4	291.2	71.4	291.2	156.4	71.4
g__Clostridium_sensu_stricto_1	9.4	27.4	42.2	27.4	9.4	42.2
g__norank_o__Syntrophobacterales	226.6	181.8	259.4	181.8	226.6	259.4
g__unclassified_o__Polyangiales	19.8	14.4	34.2	14.4	19.8	34.2
g__Candidatus_Competibacter	261.8	380.8	805.2	380.8	261.8	805.2
g__Candidatus_Methylospira	19.8	23.2	48.8	23.2	19.8	48.8
g__Candidatus_Nitrotoga	78.4	83.2	164	83.2	78.4	164
g__Crenothrix	3.6	4	8	4	3.6	8
g__Desulfobacca	38.6	56.2	76.4	56.2	38.6	76.4
g__Desulfomonile	6	8	22	8	6	22
g__Desulforhabdus	2.8	2.6	6	2.6	2.8	6
g__Dinghuibacter	13.8	23.2	6.2	23.2	13.8	6.2
g__Ferritrophicum	42	49	122	49	42	122
g__Gemmatimonas	33	43	12.6	43	33	12.6
g__GWE2-31-10	1.8	5	14.8	5	1.8	14.8
g__Haliangium	61.6	80.6	26.2	80.6	61.6	26.2
g__Methanosaeta	520.4	322	1122	322	520.4	1122
g__Methanosarcina	0.8	0.8	3.8	0.8	0.8	3.8
g__Methylocaldum	1.8	5.8	14.2	5.8	1.8	14.2
g__norank_c__4-29-1	152	215	358.2	215	152	358.2
g__norank_c__Anaerolineae	37.4	49.2	113.4	49.2	37.4	113.4
g__norank_c__OM190	6.6	4.2	1	4.2	6.6	1
g__norank_c__P9X2b3D02	79.2	83.6	20.4	83.6	79.2	20.4
g__norank_c__Pla3_lineage	31.4	38.4	13.6	38.4	31.4	13.6
g__norank_c__Pla4_lineage	43.2	49.8	10.6	49.8	43.2	10.6
g__norank_c__RBG-16-55-12	24.4	17	38	17	24.4	38
g__norank_c__Subgroup_22	302	260.8	103.4	260.8	302	103.4
g__norank_f__A4b	14	19.6	53.4	19.6	14	53.4
g__norank_f__Gemmatimonadaceae	157.6	218.2	73	218.2	157.6	73
g__norank_f__Hydrogenophilaceae	349.4	357.6	516.6	357.6	349.4	516.6
g__norank_f__Moduliflexaceae	6.6	10.6	32.4	10.6	6.6	32.4
g__norank_f__Rhodocyclaceae	396.2	437.4	476.8	437.4	396.2	476.8
g__norank_f__SB-5	83.4	102.4	138	102.4	83.4	138
g__norank_f__Steroidobacteraceae	529.4	620.6	230.8	620.6	529.4	230.8
g__norank_f__Sutterellaceae	297	420.8	181.4	420.8	297	181.4
g__norank_f__Syntrophobacteraceae	13.2	24	35.8	24	13.2	35.8
g__norank_o__1-20	0.8	0.2	3	0.2	0.8	3
g__norank_o__Actinomarinales	33.6	42	13.8	42	33.6	13.8
g__norank_o__Ardenticatenales	17.6	20.2	65.8	20.2	17.6	65.8
g__norank_o__CCM19a	42.6	62.8	25.6	62.8	42.6	25.6
g__norank_o__GIF3	91.6	132	156.4	132	91.6	156.4
g__norank_o__PLTA13	46	55	17.4	55	46	17.4
g__norank_o__SBR1031	213.8	256	598.8	256	213.8	598.8
g__norank_o__SJA-15	33	40	97.4	40	33	97.4
g__norank_p__Latescibacterota	263.2	228	69.2	228	263.2	69.2
g__norank_p__RCP2-54	58	71.4	34.4	71.4	58	34.4
g__Subgroup_23	53.8	67.8	33.6	67.8	53.8	33.6
g__Sulfuricella	154	159	281.6	159	154	281.6
g__Sulfurifustis	83.6	127.6	188.6	127.6	83.6	188.6
g__Sulfuritortus	3.2	3.6	8.2	3.6	3.2	8.2
g__Syntrophobacter	52.8	52.2	107.4	52.2	52.8	107.4
g__Thermoanaerobaculum	134.6	174.4	69.2	174.4	134.6	69.2
g__unclassified_c__Polyangia	49	65.6	31	65.6	49	31
g__unclassified_f__Caldilineaceae	0.6	0.8	4.4	0.8	0.6	4.4
g__unclassified_f__Competibacteraceae	4.6	3.8	12.6	3.8	4.6	12.6
g__unclassified_f__Gallionellaceae	14.6	15	26.8	15	14.6	26.8
g__unclassified_f__Gemmatimonadaceae	7.4	9.4	2.4	9.4	7.4	2.4
g__unclassified_f__Methylococcaceae	6.8	12.2	28.8	12.2	6.8	28.8
g__unclassified_o__SBR1031	17.6	24	79	24	17.6	79
g__unclassified_p__Planctomycetota	37	47.2	16.8	47.2	37	16.8
g__Clostridium_sensu_stricto_13	0.8	3.2	5.2	3.2	0.8	5.2
g__Methanobacterium	5.6	17.2	13.2	17.2	5.6	13.2
g__norank_o__AKIW659	36.6	23.8	20	23.8	36.6	20
g__norank_o__Aminicenantales	505	282.6	167.2	282.6	505	167.2
g__norank_o__GOUTB8	30.2	17.4	14.8	17.4	30.2	14.8
g__norank_o__HOC36	65.6	135.6	142	135.6	65.6	142
g__norank_o__Run-SP154	54	103.4	91.8	103.4	54	91.8
g__norank_o__Subgroup_13	43.2	22.2	17.4	22.2	43.2	17.4
g__norank_o__Subgroup_2	2.4	0.6	0.2	0.6	2.4	0.2
g__Paeniclostridium	1.2	5.8	6	5.8	1.2	6
g__Sh765B-TzT-35	346.6	139.6	105.2	139.6	346.6	105.2
g__Treponema	0.8	4.4	4.2	4.4	0.8	4.2
g__unclassified_c__Acidobacteriae	68.8	48.2	41.4	48.2	68.8	41.4
g__unclassified_c__Gammaproteobacteria	134.8	274.4	215.8	274.4	134.8	215.8
g__unclassified_f__Comamonadaceae	121	200.8	174.4	200.8	121	174.4
g__unclassified_f__Latescibacteraceae	1.6	0.4	0.2	0.4	1.6	0.2
g__unclassified_f__Pedosphaeraceae	66.8	44.4	24.2	44.4	66.8	24.2
g__ADurb.Bin063-1	95.6	74.4	30.4	74.4	95.6	30.4
g__BD1-7_clade	288	294.4	188	294.4	288	188
g__Candidatus_Altiarchaeum	34.2	31.4	12.6	31.4	34.2	12.6
g__Candidatus_Anammoximicrobium	0.2	1.4	2.6	1.4	0.2	2.6
g__Hyphomicrobium	2.4	5	6.4	5	2.4	6.4
g__Ignavibacterium	32.4	31.2	18.6	31.2	32.4	18.6
g__Kineosporia	0.2	0.6	1.8	0.6	0.2	1.8
g__norank_c__DG-56	34.2	28.4	13	28.4	34.2	13
g__norank_c__Subgroup_11	4.6	3.4	1.6	3.4	4.6	1.6
g__norank_f__Arenicellaceae	0.4	1.8	2.6	1.8	0.4	2.6
g__norank_f__Pedosphaeraceae	66.4	58.6	24.2	58.6	66.4	24.2
g__norank_f__WCHB1-02	4	2	1	2	4	1
g__norank_o__Chthonomonadales	6.4	5.6	1.6	5.6	6.4	1.6
g__norank_o__FS117-23B-02	112.8	191.4	177.6	191.4	112.8	177.6
g__norank_o__Gaiellales	47.2	74.6	84.4	74.6	47.2	84.4
g__norank_o__Marine_Benthic_Group_D_and_DHVEG-1	1082.6	1211	551	1211	1082.6	551
g__norank_o__Methanomassiliicoccales	88.2	120.8	40.4	120.8	88.2	40.4
g__norank_o__MSB-5B2	0.4	1.2	2.8	1.2	0.4	2.8
g__norank_o__S085	8.8	15.8	18	15.8	8.8	18
g__norank_p__GAL15	2.8	2.2	0.4	2.2	2.8	0.4
g__norank_p__MBNT15	243.4	279.8	168.2	279.8	243.4	168.2
g__norank_p__PAUC34f	15.4	13.2	6.6	13.2	15.4	6.6
g__norank_p__TA06	61	48.6	20.2	48.6	61	20.2
g__Paludibaculum	24.6	22.4	13.8	22.4	24.6	13.8
g__RBG-16-49-21	45.2	66.4	76.2	66.4	45.2	76.2
g__Romboutsia	4.2	8.8	10.4	8.8	4.2	10.4
g__unclassified_d__Bacteria	617	675.6	471.6	675.6	617	471.6
g__unclassified_f__Beijerinckiaceae	4.4	6.6	9.4	6.6	4.4	9.4
g__unclassified_f__Clostridiaceae	0.6	1.6	3	1.6	0.6	3
g__unclassified_f__Prolixibacteraceae	6	4.6	2.2	4.6	6	2.2
g__unclassified_f__Spirochaetaceae	44	64.8	68.8	64.8	44	68.8
g__unclassified_f__Syntrophobacteraceae	3.6	6.2	8.6	6.2	3.6	8.6
g__unclassified_o__Bacteroidales	27.4	41.2	43	41.2	27.4	43
g__Actibacter	3.2	22.2	2.2	22.2	3.2	2.2
g__Aeromonas	1.6	6.6	1	6.6	1.6	1
g__Ahniella	0.2	4.4	0.8	4.4	0.2	0.8
g__Arenimonas	96.8	260.8	73	260.8	96.8	73
g__Bryobacter	34.6	22.6	27.6	22.6	34.6	27.6
g__Candidatus_Latescibacter	13.8	26.2	13	26.2	13.8	13
g__Dechloromonas	6.2	19	6.6	19	6.2	6.6
g__Desulfatiglans	1153.8	936	1030	936	1153.8	1030
g__Ferruginibacter	9.8	19	7.2	19	9.8	7.2
g__Flavobacterium	3.6	18.2	1.6	18.2	3.6	1.6
g__Gaiella	3.2	10.4	4.2	10.4	3.2	4.2
g__Iamia	3.4	13.6	2.4	13.6	3.4	2.4
g__Lautropia	20.2	41	16	41	20.2	16
g__Methanolinea	629.8	305	581.6	305	629.8	581.6
g__Methanoregula	468.6	317	535	317	468.6	535
g__norank_c__Bathyarchaeia	3756	2429.8	3305.6	2429.8	3756	3305.6
g__norank_f__Beggiatoaceae	4.6	17.4	6	17.4	4.6	6
g__norank_f__Caulobacteraceae	1	3.8	0.4	3.8	1	0.4
g__norank_f__Methanomicrobiaceae	527	314.8	470.6	314.8	527	470.6
g__norank_f__Microscillaceae	3.4	10.2	2.4	10.2	3.4	2.4
g__norank_f__Pirellulaceae	4.4	1.6	5.8	1.6	4.4	5.8
g__norank_f__Reyranellaceae	2	22.8	1.2	22.8	2	1.2
g__norank_f__SC-I-84	263	503.2	238.4	503.2	263	238.4
g__norank_f__TRA3-20	61.2	52.6	90.4	52.6	61.2	90.4
g__norank_o__0319-6G20	1	4.4	0.8	4.4	1	0.8
g__norank_o__ADurb.Bin180	27.6	9.8	20	9.8	27.6	20
g__norank_o__Blfdi19	12.4	28.8	10.8	28.8	12.4	10.8
g__norank_o__Candidatus_Falkowbacteria	3.6	10.4	2.4	10.4	3.6	2.4
g__norank_o__CCM11a	8.8	19.4	7.8	19.4	8.8	7.8
g__norank_o__Chloroplast	0.8	31.8	1.2	31.8	0.8	1.2
g__norank_o__Methanomicrobiales	26	15.8	31.4	15.8	26	31.4
g__norank_o__mle1-8	21	52.8	25.6	52.8	21	25.6
g__norank_o__PeM15	0.4	3.2	0.2	3.2	0.4	0.2
g__norank_o__VHS-B3-70	24.4	17.6	46.6	17.6	24.4	46.6
g__OLB12	147.4	248.8	116.6	248.8	147.4	116.6
g__Oligoflexus	0.8	4.6	0.4	4.6	0.8	0.4
g__Pseudomonas	0.2	2.4	0.2	2.4	0.2	0.2
g__Sva0081_sediment_group	518	401.4	528	401.4	518	528
g__Syntrophomonas	2.6	9.8	2.2	9.8	2.6	2.2
g__unclassified_c__Nitrososphaeria	26	12.4	20	12.4	26	20
g__unclassified_f__Burkholderiaceae	11.8	23.2	7.4	23.2	11.8	7.4
g__unclassified_f__Methanoregulaceae	8.8	4.8	15	4.8	8.8	15
g__unclassified_f__Rhodobacteraceae	3.6	15.6	6	15.6	3.6	6
g__unclassified_o__Frankiales	2.2	6	1.6	6	2.2	1.6
g__Calorithrix	116	108.4	122.6	108.4	116	122.6
g__Candidatus_Aenigmarchaeum	1.8	4.2	1	4.2	1.8	1
g__Chryseolinea	0.8	2	0.2	2	0.8	0.2
g__Denitratisoma	2.8	7.4	2	7.4	2.8	2
g__Methylomicrobium	7.4	4.2	9	4.2	7.4	9
g__Nannocystis	1.8	3.8	0.6	3.8	1.8	0.6
g__norank_c__JS1	1	2.8	0.2	2.8	1	0.2
g__norank_c__KD4-96	33.8	44.8	13	44.8	33.8	13
g__norank_c__Parcubacteria	2.4	4.6	1	4.6	2.4	1
g__norank_c__S0134_terrestrial_group	3.8	6.4	1.4	6.4	3.8	1.4
g__norank_f__AKYH767	11.8	18.4	6.8	18.4	11.8	6.8
g__norank_f__Anaerolineaceae	1596.4	1265.6	2692.2	1265.6	1596.4	2692.2
g__norank_f__Calditrichaceae	84.4	83	106.4	83	84.4	106.4
g__norank_f__Fimbriimonadaceae	2	4.2	0.8	4.2	2	0.8
g__norank_f__GWC2-45-44	8.6	12.2	5	12.2	8.6	5
g__norank_f__Lenti-02	6.4	12.2	3.4	12.2	6.4	3.4
g__norank_f__Myxococcaceae	9.2	13.8	5	13.8	9.2	5
g__norank_f__Rice_Cluster_II	10.4	10.2	20	10.2	10.4	20
g__norank_f__Thiotrichaceae	13	14.8	19	14.8	13	19
g__norank_f__unclassified	11.6	20.2	8.8	20.2	11.6	8.8
g__norank_o__661239	22.8	34	18.2	34	22.8	18.2
g__norank_o__Candidatus_Amesbacteria	1.2	3	0.6	3	1.2	0.6
g__norank_o__GIF9	225	230.8	281	230.8	225	281
g__norank_o__RBG-13-54-9	598.4	397.6	783.6	397.6	598.4	783.6
g__norank_o__Subgroup_7	9	14.6	5.8	14.6	9	5.8
g__OM60NOR5_clade	6.8	13	5.4	13	6.8	5.4
g__Pajaroellobacter	9.2	17.6	6	17.6	9.2	6
g__Terrimonas	5	9.6	3.8	9.6	5	3.8
g__unclassified_c__Anaerolineae	196.4	142.2	332.2	142.2	196.4	332.2
g__unclassified_c__Parcubacteria	27.2	48.2	19.8	48.2	27.2	19.8
g__unclassified_c__Thermoplasmata	2.4	6	1.4	6	2.4	1.4
g__unclassified_f__Anaerolineaceae	235.2	160.4	281.8	160.4	235.2	281.8
g__unclassified_f__Caulobacteraceae	2.2	5.2	1.6	5.2	2.2	1.6
g__unclassified_f__Immundisolibacteraceae	0.6	2.4	0.2	2.4	0.6	0.2
g__unclassified_f__Methylomonadaceae	12.4	10	17	10	12.4	17
g__unclassified_f__Myxococcaceae	0.8	2	0.2	2	0.8	0.2
g__unclassified_f__Rhodanobacteraceae	1.2	4.6	0.2	4.6	1.2	0.2
g__unclassified_f__Vicinamibacteraceae	16	28.8	9.2	28.8	16	9.2
g__unclassified_o__Syntrophales	50.8	43.6	62.8	43.6	50.8	62.8
g__unclassified_p__Actinobacteriota	4.4	10.4	2.6	10.4	4.4	2.6
g__ADurb.Bin118	8.4	4.6	5	4.6	8.4	5
g__Bdellovibrio	0.8	3.6	1	3.6	0.8	1
g__Comamonas	40.8	67.4	44	67.4	40.8	44
g__Dongia	47.6	37.6	41	37.6	47.6	41
g__Ercella	0.4	2.2	1	2.2	0.4	1
g__Hydrogenispora	2.8	0.6	0.8	0.6	2.8	0.8
g__Methylotenera	1.8	6.6	2.8	6.6	1.8	2.8
g__Nitrospira	257.8	187.4	193.2	187.4	257.8	193.2
g__norank_c__Subgroup_18	352.4	153.6	151	153.6	352.4	151
g__norank_f__B1-7BS	42	34.6	29.2	34.6	42	29.2
g__norank_f__KD1-131	0.6	3	1	3	0.6	1
g__norank_f__Verrucomicrobiaceae	0.6	6.2	1.2	6.2	0.6	1.2
g__norank_o__Marine_Benthic_Group_A	35.6	21.4	24.4	21.4	35.6	24.4
g__norank_o__Syntrophales	388.6	382.2	382.4	382.2	388.6	382.4
g__norank_o__Thalassobaculales	2.2	0.6	1.2	0.6	2.2	1.2
g__norank_p__Desulfobacterota	285.6	254.8	241.2	254.8	285.6	241.2
g__norank_p__Schekmanbacteria	3.6	0.6	1.6	0.6	3.6	1.6
g__norank_p__Sva0485	2297.2	2209.8	2155.8	2209.8	2297.2	2155.8
g__Roseomonas	1.4	5	2.8	5	1.4	2.8
g__Syntrophorhabdus	90.2	145	99.4	145	90.2	99.4
g__Thiobacillus	646.4	637.4	655.6	637.4	646.4	655.6
g__Trichlorobacter	30	25.8	26.2	25.8	30	26.2
g__unclassified_f__Nitrosomonadaceae	30.8	26.2	20.4	26.2	30.8	20.4
g__unclassified_f__Syntrophomonadaceae	0.6	3	1	3	0.6	1
g__unclassified_o__Burkholderiales	221.4	199.4	196.6	199.4	221.4	196.6
g__unclassified_o__Desulfobacterales	7.4	3.6	5.6	3.6	7.4	5.6
g__unclassified_p__Acidobacteriota	14.2	7.2	6.8	7.2	14.2	6.8
g__unclassified_p__Armatimonadota	8.4	5.2	4.8	5.2	8.4	4.8
